# Supplementary material for: Box-Counting Dimension Revisited: Presenting an Efficient Method of Minimizing Quantization Error and an Assessment of the Self-Similarity of Structural Root Systems
Source: Front Plant Sci. 2016 Feb 18;7:149. doi: 10.3389/fpls.2016.00149 (PMC4758026; doi:10.3389/fpls.2016.00149)
Supplement: Supplementary file 2 [file Code.zip]

Archive with 1 entries (1 files):
- drivePatSrch.m
