# Supplementary material for: Box-Counting Dimension Revisited: Presenting an Efficient Method of Minimizing Quantization Error and an Assessment of the Self-Similarity of Structural Root Systems
Source: Front Plant Sci. 2016 Feb 18;7:149. doi: 10.3389/fpls.2016.00149 (PMC4758026; doi:10.3389/fpls.2016.00149)
Supplement: Supplementary file 2 [file Code.zip › drivePatSrch.m]

function N=drivePatSrch(plant,gridSize,nTrans,nSec)
%N=drivePatSrch(plant,gridSize,nTrans,nSec)
%Pattern search algorithm for seeking the minimum box-count at grid size
%gridSize, using nTrans tranlsations and nSec-1 rotations of the grid to
%determine the set of algorithm starting points.
%The input plant is a structure with at least two fields:
%plant.nSegs is the number of branches in the plant's structure,
%plant.PM is a cell array of length plant.nSeg, with each entry a n-by-3
%array, with the coordinates (x,y,z) of n vertices whose piecewise linear 
%interpolant forms the branch.
%
%Copyright 2015, Martin Bouda
% 
% Licensed under the Apache License, Version 2.0 (the "License");
% you may not use this file except in compliance with the License.
% You may obtain a copy of the License at
% 
%     http://www.apache.org/licenses/LICENSE-2.0
% 
% Unless required by applicable law or agreed to in writing, software
% distributed under the License is distributed on an "AS IS" BASIS,
% WITHOUT WARRANTIES OR CONDITIONS OF ANY KIND, either express or implied.
% See the License for the specific language governing permissions and
% limitations under the License.


    %set lower and upper bounds for pattern search
    ext=nSec/2;
    int=1/nTrans;
    uL=1-int;
    LowLim=[0;0;0;-ext;-ext;-ext];
    UppLim=[1;1;1;ext;ext;ext];
    
    %choose starting points
    startPts=zeros(6,nTrans^3 * nSec^3);
    ctr=0;
    for iX=0:int:uL
        for jY=0:int:uL
            for kZ=0:int:uL
                for l=-ext:ext-1
                    for m=-ext:ext-1
                        for n=-ext:ext-1
                            ctr=ctr+1;
                            startPts(:,ctr)=[iX jY kZ l m n]';
                        end
                    end
                end
            end
        end
    end

   N=globOptPatSrch(plant,gridSize,LowLim,UppLim,startPts); %run pattern search for global optimum with history function
   
   function N=globOptPatSrch(plant,gridSize,LowLim,UppLim,startPts) %pattern search optimisation wrapper function
        nStart=size(startPts,2);
        N=zeros([nStart 1]);
        globalHistory=[];
        options=psoptimset('UseParallel',false,'Display','off',...
            'OutputFcn',@outFunCumul);
        for iStPt=1:nStart
            fprintf(1,'Start Point %d\n',iStPt);
            localHistory=[];
            [~,N(iStPt,1)]=patternsearch(@(X)boxObjFun(X,plant,gridSize),...
                startPts(:,iStPt),[],[],[],[],LowLim,UppLim,options);
            globalHistory=unique([globalHistory;localHistory],'rows');
        end
        N=min(N);
        fprintf(1,'Done\n');
        function [stop,dummy1,dummy2] = outFunCumul(x,optimValues,state) %history function
            xx=[shiftdim(x.x,1) x.meshsize];
            localHistory = [localHistory;xx];
            stop = ismember(xx,globalHistory,'rows','legacy');
            dummy1=[];
            dummy2=[];
        end
        
        function F = boxObjFun(X,plant,gridSize) %objective function
            % Rotate Plant and measure its min & max coords
            X(4:6)=(pi/(2*nSec))*X(4:6); %scale to radians
            mins=zeros([1 3 plant.nSegs]); maxs=zeros([1 3 plant.nSegs]);
            alpha=X(4); beta=X(5); gamma=X(6);
            M1=[1 0 0; 0 cos(alpha) sin(alpha); 0 -sin(alpha) cos(alpha)];
            M2=[cos(beta) 0 -sin(beta); 0 1 0; sin(beta) 0 cos(beta)];
            M3=[cos(gamma) sin(gamma) 0; -sin(gamma) cos(gamma) 0; 0 0 1];
            rotMat=M1*M2*M3; %form rotation matrix
            for iSeg=1:plant.nSegs %rotate each branch
                for jVert=1:size(plant.PM{iSeg},1)
                    plant.PM{iSeg}(jVert,:)=plant.PM{iSeg}(jVert,:)*rotMat;
                end
                mins(:,:,iSeg)=min(plant.PM{iSeg},[],1); 
                maxs(:,:,iSeg)=max(plant.PM{iSeg},[],1);
            end

            % Form Grid
            dX=X(1); dY=X(2); dZ=X(3);
            plantGrid=formGrid(gridSize,min(mins,[],3),max(maxs,[],3));
            adjGrid={gridSize*dX+plantGrid{1}...
                     gridSize*dY+plantGrid{2}...
                     gridSize*dZ+plantGrid{3}};

            % Count boxes
            F=gridCount(plant,adjGrid,0);
            
            function grid = formGrid(gridH,minCoords,maxCoords)
            %grid = formGrid(gridH,minCoords,maxCoords)
            %forms a cubic grid {x-coord [nx1] y-coord [nx1] z-coord[nx1]} of 
            %sidelength gridH [scalar] that envelops the minCoords [3x1] & maxCoords
            %[3x1]. 

            % Distribute difference between min-max span and gridH-multiple evenly
                delta=(gridH*(ceil((maxCoords-minCoords)./gridH)...
                    -((maxCoords-minCoords)./gridH))./2);
                minCoords=minCoords-delta;
                maxCoords=maxCoords+delta;

            % Form grid that exceeds the updated min-max span by 5 cubes in all directions
                xScale=shiftdim((minCoords(1)-5*gridH):gridH:(maxCoords(1)+5*gridH),1);
                yScale=shiftdim((minCoords(2)-5*gridH):gridH:(maxCoords(2)+5*gridH),1);
                zScale=shiftdim((minCoords(3)-5*gridH):gridH:(maxCoords(3)+5*gridH),1);
                grid={xScale yScale zScale};    
            end
            function voxelCount = gridCount(plant,grid,lenThresh) %box-counting function
            %voxelCount = gridCount(plant,grid,lenThresh)
            %this function counts up the number of voxels of the 3D grid,
            %within which the plant [field structure w/ PM {cell, branch coord arrays [nx3]}] 
            %exceeds the length threshhold lenThresh [scalar].
                xScale=grid{1};
                yScale=grid{2};
                zScale=grid{3};
                gridLengths=zeros([length(xScale)-1,length(yScale)-1,length(zScale)-1,]);
                for i=1:plant.nSegs
                    nLinks=size(plant.PM{i},1)-1;
                    for j=1:nLinks
                        xPts=findHits(plant.PM{i}(j:j+1,:),1,[2 3],xScale);
                        yPts=findHits(plant.PM{i}(j:j+1,:),2,[1 3],yScale);
                        zPts=findHits(plant.PM{i}(j:j+1,:),3,[1 2],zScale);
                        if isempty([xPts; yPts; zPts])
                            voxInds=[find(plant.PM{i}(j,1)>xScale(1:end-1) & ...
                                plant.PM{i}(j,1)<=xScale(2:end)) ...
                                find(plant.PM{i}(j,2)>yScale(1:end-1) & ...
                                plant.PM{i}(j,2)<=yScale(2:end)) ...
                                find(plant.PM{i}(j,3)>zScale(1:end-1) & ...
                                plant.PM{i}(j,3)<=zScale(2:end))];
                            voxLens=norm(plant.PM{i}(j+1,:)-plant.PM{i}(j,:));
                            gridLengths(voxInds(1),voxInds(2),voxInds(3))=...
                                gridLengths(voxInds(1),voxInds(2),voxInds(3))+voxLens;
                        else
                            hitPts=[xPts; yPts; zPts];
                            hitAxes=[ones([size(xPts,1),1]);repmat(2,[size(yPts,1),1]);...
                                repmat(3,[size(zPts,1),1])];
                            hitDists=sqrt(sum((hitPts-repmat(plant.PM{i}(j,:),...
                                [size(hitPts,1) 1])).^2,2));
                            [~,hitInds]=sort(hitDists);
                            oldPt=plant.PM{i}(j,:);
                            voxInds=[find(oldPt(1)>xScale(1:end-1) & ...
                                oldPt(1)<=xScale(2:end)) ...
                                find(oldPt(2)>yScale(1:end-1) & ...
                                oldPt(2)<=yScale(2:end)) ...
                                find(oldPt(3)>zScale(1:end-1) & ...
                                oldPt(3)<=zScale(2:end));...
                                zeros([size(hitPts,1),3])];
                            voxLens=zeros([size(voxInds,1),1]);
                            for k=1:size(hitPts,1)
                                newPt=hitPts(hitInds(k),:);
                                voxInds(k+1,:)=voxInds(k,:);
                                if oldPt(hitAxes(hitInds(k)))>newPt(hitAxes(hitInds(k)))
                                    voxInds(k+1,hitAxes(hitInds(k)))=...
                                        voxInds(k+1,hitAxes(hitInds(k)))-1;
                                else
                                    voxInds(k+1,hitAxes(hitInds(k)))=...
                                       voxInds(k+1,hitAxes(hitInds(k)))+1;
                                end
                                voxLens(k)=norm(newPt-oldPt);
                                oldPt=newPt;
                                gridLengths(voxInds(k,1),voxInds(k,2),voxInds(k,3))=...
                                    gridLengths(voxInds(k,1),voxInds(k,2),voxInds(k,3))...
                                    +voxLens(k);
                            end
                            voxLens(end)=norm(hitPts(hitInds(end),:)-...
                                plant.PM{i}(j+1,:));
                            gridLengths(voxInds(end,1),voxInds(end,2),voxInds(end,3))...
                                =gridLengths(voxInds(end,1),voxInds(end,2),voxInds(end,3))...
                                +voxLens(end);
                        end
                    end
                end
                fullVoxels=gridLengths>lenThresh;
                voxelCount=sum(sum(sum(fullVoxels)));
                function pts=findHits(coords,dim,otherDims,scale)
                    [End1,End2]=orderEnds(coords(:,dim));
                    hits=scale(scale>End1 & scale<End2); 
                    if ~isempty(hits)
                        pts=zeros(size(hits,1),3);

                        p=(hits-coords(1,dim))./(coords(2,dim)-coords(1,dim));
                        np=1-p;
                        od1=p*coords(2,otherDims(1))+np*coords(1,otherDims(1));
                        od2=p*coords(2,otherDims(2))+np*coords(1,otherDims(2));

                %Even though the interp1 method is more efficient on its own than the
                %above four lines, if run over and over again immediately subsequent to
                %itself, within the context of the entire programme, where this operation
                %is run with a long return period the above four lines afford great time
                %savings. 
                %        od1=interp1(coords(:,dim),coords(:,otherDims(1)),hits,'linear');
                %        od2=interp1(coords(:,dim),coords(:,otherDims(2)),hits,'linear');

                        pts(:,dim)=hits;
                        pts(:,otherDims(1))=od1;
                        pts(:,otherDims(2))=od2;
                    else
                        pts=[];
                    end
                    function [firstEnd,seconEnd]=orderEnds(ends)
                        if ends(1)<ends(2)
                            firstEnd=ends(1);
                            seconEnd=ends(2);
                        else
                            firstEnd=ends(2);
                            seconEnd=ends(1);
                        end
                    end
                end
            end
        end
	end
end
